# Supplementary material for: Antimicrobial Activities of Marine Sponge-Associated Bacteria
Source: Microorganisms. 2021 Jan 14;9(1):171. doi: 10.3390/microorganisms9010171 (PMC7830929; doi:10.3390/microorganisms9010171)
Supplement: Supplementary file 1 [file microorganisms-09-00171-s001.zip]

Archive with 5 entries (5 files):
- Supplementary Figure S1 NOV 10.docx
- Supplementary Figure S2 Nov 10.docx
- Supplementary Table S1 Nov10.docx
- Supplementary Table S2 Nov 10.docx
- Supplementary Table S3 Nov 10.docx
